# Supplementary material for: Clostridioides difficile Infection (CDI) Disease Burden (Cases, Hospitalizations, and Deaths) in China: A Systematic Literature Review
Source: Infect Dis Rep. 2026 Jul 3;18(4):67. doi: 10.3390/idr18040067 (PMC13397926; doi:10.3390/idr18040067)
Supplement: Supplementary file 1 [file idr-18-00067-s001.zip]

Archive with 1 entries (1 files):
- idr-4280341-supplementary.pdf
